# Supplementary material for: Conjugates of Tacrine and Salicylic Acid Derivatives as New Promising Multitarget Agents for Alzheimer’s Disease
Source: Int J Mol Sci. 2023 Jan 24;24(3):2285. doi: 10.3390/ijms24032285 (PMC9916969; doi:10.3390/ijms24032285)
Supplement: Supplementary file 1 [file ijms-24-02285-s001.zip]

Archive with 1 entries (1 files):
- ijms-2154456-supplementary.pdf
